# Supplementary material for: Punishment after Life: How Attitudes about Longer-than-Life Sentences Expose the Rules of Retribution
Source: Behav Sci (Basel). 2024 Sep 23;14(9):855. doi: 10.3390/bs14090855 (PMC11429324; doi:10.3390/bs14090855)
Supplement: Supplementary file 1 [file behavsci-14-00855-s001.zip]

Archive with 1 entries (1 files):
- behavsci-3209698-supplementary.pdf
